# Supplementary material for: Insecticide Exposure Triggers a Modulated Expression of ABC Transporter Genes in Larvae of Anopheles gambiae s.s
Source: Insects. 2019 Mar 5;10(3):66. doi: 10.3390/insects10030066 (PMC6468849; doi:10.3390/insects10030066)
Supplement: Supplementary file 1 [file insects-10-00066-s001.zip]

Archive with 4 entries (3 files):
- supply/
- supply/Figure S1.docx
- supply/Table S1.doc
- supply/Table S2.docx
